# Supplementary material for: Binding peptide generation for MHC Class I proteins with deep reinforcement learning
Source: Bioinformatics. 2023 Jan 24;39(2):btad055. doi: 10.1093/bioinformatics/btad055 (PMC9907221; doi:10.1093/bioinformatics/btad055)
Supplement: btad055_Supplementary_Data [file btad055_supplementary_data.zip]

Archive with 5 entries (5 files):
- FigureS2.eps
- FigureS3.eps
- FigureS4.eps
- suppl.pdf
- FigureS1.eps
